# Supplementary material for: The Effectiveness of Commercial Vaccination against Lawsonia intracellularis in Mitigating the Reduction in ADWG, the Increased Mortality and Fecal Shedding of the Vaccinated Pigs: A Systematic Review and Meta-Analysis
Source: Vet Sci. 2022 Sep 28;9(10):536. doi: 10.3390/vetsci9100536 (PMC9607650; doi:10.3390/vetsci9100536)
Supplement: Supplementary file 1 [file vetsci-09-00536-s001.zip]

Archive with 1 entries (1 files):
- vetsci-1910971-supplementary.pdf
